# Supplementary material for: Community‐Based High‐Intensity Multimodal Training: A Mixed‐Method Evaluation of a Randomised Control Trial
Source: Eur J Sport Sci. 2026 Jun 26;26(7):e70211. doi: 10.1002/ejsc.70211 (PMC13309294; doi:10.1002/ejsc.70211)
Supplement: Supplementary file 6 — Supporting Information S6 [file EJSC-26-e70211-s001.xlsx]

## Sheet: Training Intervention
		Supplementary Material 6 Training Programs
		WEEK 1 - BASE													WEEK 1 - BASE
		DATE	WEEK 1 - MONDAY - HIMT												DATE	WEEK 1 - MONDAY (ISCT)
		HR monitor number:	Round 1						Round 2		Round 3				HR monitor number:	Round 1						Round 2		Round 3
		Exercise	RPE	Work (s)	Rest (s)	Load (kg or R)	Reps or m	REST (s)	Load (kg or R)	Reps or m	Load (kg or R)	Reps or m			Exercise	RPE	Work (s)	Rest (s)	Load (kg or R)	Reps or m	REST (s)	Load (kg or R)	Reps or m	Load (kg or R)	Reps or m
	1	Romanian deadlift	≥7	40	20			180						1	Romanian Deadlift	≥7	40	20			180
	2	Bike ergometer	≥7	40	20									2	Barbell bent over row (underhand)	≥7	40	20
	3	Barbell bent over row (underhand)	≥7	40	20									3	Goblet Squat	≥7	40	20
	4	Aerobic Stepper	≥7	40	20									4	Flat chest press	≥7	40	20
	5	Goblet Squat	≥7	40	20									5	Romanian Deadlift	≥7	40	20
	6	Rower ergometer	≥7	40	20									6	Barbell bent over row (underhand)	≥7	40	20
	7	Flat chest press	≥7	40	20									7	Goblet Squat	≥7	40	20
	8	Shuttle run	≥7	40	20									8	Flat chest press	≥7	40	20
		DATE	WEEK 1 - TUESDAY - HIMT												DATE	WEEK 1 - TUESDAY (ISCT)
		HR monitor number:	Round 1						Round 2		Round 3				HR monitor number:	Round 1						Round 2		Round 3
		Exercise	RPE	Work (s)	Rest (s)	Load (kg or R)	Reps or m	REST (s)	Load (kg or R)	Reps or m	Load (kg or R)	Reps or m			Exercise	RPE	Work (s)	Rest (s)	Load (kg or R)	Reps or m	REST (s)	Load (kg or R)	Reps or m	Load (kg or R)	Reps or m
	1	Sumo squat	≥7	40	20			180						1	Bike ergometer	≥7	40	20			180
	2	Bike ergometer	≥7	40	20									2	Rower ergometer	≥7	40	20
	3	Pull over	≥7	40	20									3	Aerobic Stepper	≥7	40	20
	4	Aerobic Stepper	≥7	40	20									4	Shuttle run	≥7	40	20
	5	Feet elevated bridge	≥7	40	20									5	Bike ergometer	≥7	40	20
	6	Rower ergometer	≥7	40	20									6	Rower ergometer	≥7	40	20
	7	Standing shoulder press	≥7	40	20									7	Aerobic Stepper	≥7	40	20
	8	Shuttle run	≥7	40	20									8	Shuttle run	≥7	40	20
		DATE	WEEK 1 - THURSDAY - HIMT												DATE	WEEK 1 - THURSDAY (ISCT)
		HR monitor number:	Round 1						Round 2		Round 3				HR monitor number:	Round 1						Round 2		Round 3
		Exercise	RPE	Work (s)	Rest (s)	Load (kg or R)	Reps or m	REST (s)	Load (kg or R)	Reps or m	Load (kg or R)	Reps or m			Exercise	RPE	Work (s)	Rest (s)	Load (kg or R)	Reps or m	REST (s)	Load (kg or R)	Reps or m	Load (kg or R)	Reps or m
	1	Romanian deadlift	≥7	40	20			180						1	Sumo squat	≥7	40	20			180
	2	Bike ergometer	≥7	40	20									2	Pull over	≥7	40	20
	3	Barbell bent over row (underhand)	≥7	40	20									3	Feet elevated bridge	≥7	40	20
	4	Aerobic Stepper	≥7	40	20									4	Standing shoulder press	≥7	40	20
	5	Goblet Squat	≥7	40	20									5	Sumo squat	≥7	40	20
	6	Rower ergometer	≥7	40	20									6	Pull over	≥7	40	20
	7	Flat chest press	≥7	40	20									7	Feet elevated bridge	≥7	40	20
	8	Shuttle run	≥7	40	20									8	Standing shoulder press	≥7	40	20
		DATE	WEEK 1 - FRIDAY - HIMT												DATE	WEEK 1 - FRIDAY (ISCT)
		HR monitor number:	Round 1						Round 2		Round 3				HR monitor number:	Round 1						Round 2		Round 3
		Exercise	RPE	Work (s)	Rest (s)	Load (kg or R)	Reps or m	REST (s)	Load (kg or R)	Reps or m	Load (kg or R)	Reps or m			Exercise	RPE	Work (s)	Rest (s)	Load (kg or R)	Reps or m	REST (s)	Load (kg or R)	Reps or m	Load (kg or R)	Reps or m
	1	Sumo squat	≥7	40	20			180						1	Bike ergometer	≥7	40	20			180
	2	Bike ergometer	≥7	40	20									2	Rower ergometer	≥7	40	20
	3	Pull over	≥7	40	20									3	Aerobic Stepper	≥7	40	20
	4	Aerobic Stepper	≥7	40	20									4	Shuttle run	≥7	40	20
	5	Feet elevated bridge	≥7	40	20									5	Bike ergometer	≥7	40	20
	6	Rower ergometer	≥7	40	20									6	Rower ergometer	≥7	40	20
	7	Standing shoulder press	≥7	40	20									7	Aerobic Stepper	≥7	40	20
	8	Shuttle run	≥7	40	20									8	Shuttle run	≥7	40	20
		WEEK 2 - BASE													WEEK 2 - BASE
		DATE	WEEK 2 - MONDAY - HIMT												DATE	WEEK 2 - MONDAY (ISCT)
		HR monitor number:	Round 1						Round 2		Round 3				HR monitor number:	Round 1						Round 2		Round 3
		Exercise	RPE	Work (s)	Rest (s)	Load (kg or R)	Reps or m	REST (s)	Load (kg or R)	Reps or m	Load (kg or R)	Reps or m			Exercise	RPE	Work (s)	Rest (s)	Load (kg or R)	Reps or m	REST (s)	Load (kg or R)	Reps or m	Load (kg or R)	Reps or m
	1	Romanian deadlift	≥7	40	20			180						1	Romanian Deadlift	≥7	40	20			180
	2	Bike ergometer	≥7	40	20									2	Barbell bent over row (underhand)	≥7	40	20
	3	Barbell bent over row (underhand)	≥7	40	20									3	Goblet Squat	≥7	40	20
	4	Aerobic Stepper	≥7	40	20									4	Flat chest press	≥7	40	20
	5	Goblet Squat	≥7	40	20									5	Romanian Deadlift	≥7	40	20
	6	Rower ergometer	≥7	40	20									6	Barbell bent over row (underhand)	≥7	40	20
	7	Flat chest press	≥7	40	20									7	Goblet Squat	≥7	40	20
	8	Shuttle run	≥7	40	20									8	Flat chest press	≥7	40	20
		DATE	WEEK 2 - TUESDAY - HIMT												DATE	WEEK 2 - TUESDAY (ISCT)
		HR monitor number:	Round 1						Round 2		Round 3				HR monitor number:	Round 1						Round 2		Round 3
		Exercise	RPE	Work (s)	Rest (s)	Load (kg or R)	Reps or m	REST (s)	Load (kg or R)	Reps or m	Load (kg or R)	Reps or m			Exercise	RPE	Work (s)	Rest (s)	Load (kg or R)	Reps or m	REST (s)	Load (kg or R)	Reps or m	Load (kg or R)	Reps or m
	1	Sumo squat	≥7	40	20			180						1	Bike ergometer	≥7	40	20			180
	2	Bike ergometer	≥7	40	20									2	Rower ergometer	≥7	40	20
	3	Pull over	≥7	40	20									3	Aerobic Stepper	≥7	40	20
	4	Aerobic Stepper	≥7	40	20									4	Shuttle run	≥7	40	20
	5	Feet elevated bridge	≥7	40	20									5	Bike ergometer	≥7	40	20
	6	Rower ergometer	≥7	40	20									6	Rower ergometer	≥7	40	20
	7	Standing shoulder press	≥7	40	20									7	Aerobic Stepper	≥7	40	20
	8	Shuttle run	≥7	40	20									8	Shuttle run	≥7	40	20
		DATE	WEEK 2 - THURSDAY - HIMT												DATE	WEEK 2 - THURSDAY (ISCT)
		HR monitor number:	Round 1						Round 2		Round 3				HR monitor number:	Round 1						Round 2		Round 3
		Exercise	RPE	Work (s)	Rest (s)	Load (kg or R)	Reps or m	REST (s)	Load (kg or R)	Reps or m	Load (kg or R)	Reps or m			Exercise	RPE	Work (s)	Rest (s)	Load (kg or R)	Reps or m	REST (s)	Load (kg or R)	Reps or m	Load (kg or R)	Reps or m
	1	Romanian deadlift	≥7	40	20			180						1	Sumo squat	≥7	40	20			180
	2	Bike ergometer	≥7	40	20									2	Pull over	≥7	40	20
	3	Barbell bent over row (underhand)	≥7	40	20									3	Feet elevated bridge	≥7	40	20
	4	Aerobic Stepper	≥7	40	20									4	Standing shoulder press	≥7	40	20
	5	Goblet Squat	≥7	40	20									5	Sumo squat	≥7	40	20
	6	Rower ergometer	≥7	40	20									6	Pull over	≥7	40	20
	7	Flat chest press	≥7	40	20									7	Feet elevated bridge	≥7	40	20
	8	Shuttle run	≥7	40	20									8	Standing shoulder press	≥7	40	20
		DATE	WEEK 2 - FRIDAY - HIMT												DATE	WEEK 2 - FRIDAY (ISCT)
		HR monitor number:	Round 1						Round 2		Round 3				HR monitor number:	Round 1						Round 2		Round 3
		Exercise	RPE	Work (s)	Rest (s)	Load (kg or R)	Reps or m	REST (s)	Load (kg or R)	Reps or m	Load (kg or R)	Reps or m			Exercise	RPE	Work (s)	Rest (s)	Load (kg or R)	Reps or m	REST (s)	Load (kg or R)	Reps or m	Load (kg or R)	Reps or m
	1	Sumo squat	≥7	40	20			180						1	Bike ergometer	≥7	40	20			180
	2	Bike ergometer	≥7	40	20									2	Rower ergometer	≥7	40	20
	3	Pull over	≥7	40	20									3	Aerobic Stepper	≥7	40	20
	4	Aerobic Stepper	≥7	40	20									4	Shuttle run	≥7	40	20
	5	Feet elevated bridge	≥7	40	20									5	Bike ergometer	≥7	40	20
	6	Rower ergometer	≥7	40	20									6	Rower ergometer	≥7	40	20
	7	Standing shoulder press	≥7	40	20									7	Aerobic Stepper	≥7	40	20
	8	Shuttle run	≥7	40	20									8	Shuttle run	≥7	40	20
		WEEK 3 - BUILD													WEEK 3 - BUILD
		DATE	WEEK 3 - MONDAY - HIMT												DATE	WEEK 3 - MONDAY (ISCT)
		HR monitor number:	Round 1						Round 2						HR monitor number:	Round 1						Round 2		Round 3
		Exercise	RPE	Work (s)	Rest (s)	Load (kg or R)	Reps or m	REST (s)	Load (kg or R)	Reps or m					Exercise	RPE	Work (s)	Rest (s)	Load (kg or R)	Reps or m	REST (s)	Load (kg or R)	Reps or m	Load (kg or R)	Reps or m
	1	Romanian deadlift (RDL)	≥7	60	30			180						1	Romanian deadlift (RDL)	≥7	60	30			180
	2	Bike ergometer	≥7	60	30									2	Med ball sit up (overhead)	≥7	60	30
	3	Med ball sit up (overhead)	≥7	60	30									3	Heel elevated goblet squat	≥7	60	30
	4	Box step	≥7	60	30									4	Neutral grip chest press	≥7	60	30
	5	Heel elevated goblet squat	≥7	60	30									5	Romanian deadlift (RDL)	≥7	60	30
	6	Rower ergometer	≥7	60	30									6	Med ball sit up (overhead)	≥7	60	30
	7	Neutral grip chest press	≥7	60	30									7	Heel elevated goblet squat	≥7	60	30
	8	Skipping (rope)	≥7	60	30									8	Neutral grip chest press	≥7	60	30
		DATE	WEEK 3 - TUESDAY - HIMT												DATE	WEEK 3 - TUESDAY (ISCT)
		HR monitor number:	Round 1						Round 2						HR monitor number:	Round 1						Round 2		Round 3
		Exercise	RPE	Work (s)	Rest (s)	Load (kg or R)	Reps or m	REST (s)	Load (kg or R)	Reps or m					Exercise	RPE	Work (s)	Rest (s)	Load (kg or R)	Reps or m	REST (s)	Load (kg or R)	Reps or m	Load (kg or R)	Reps or m
	1	Sumo squat	≥7	60	30			180						1	Bike ergometer	≥7	60	30			180
	2	Bike ergometer	≥7	60	30									2	Rower ergometer	≥7	60	30
	3	Barbell wide grip bent over row	≥7	60	30									3	Box step	≥7	60	30
	4	Box step	≥7	60	30									4	Skipping (rope)	≥7	60	30
	5	Bent single leg foot elevated bridge (10 es)	≥7	60	30									5	Bike ergometer	≥7	60	30
	6	Rower ergometer	≥7	60	30									6	Rower ergometer	≥7	60	30
	7	DB neutral grip shoulder press	≥7	60	30									7	Box step	≥7	60	30
	8	Skipping (rope)	≥7	60	30									8	Skipping (rope)	≥7	60	30
		DATE	WEEK 3 - THURSDAY - HIMT												DATE	WEEK 3 - THURSDAY (ISCT)
		HR monitor number:	Round 1						Round 2						HR monitor number:	Round 1						Round 2		Round 3
		Exercise	RPE	Work (s)	Rest (s)	Load (kg or R)	Reps or m	REST (s)	Load (kg or R)	Reps or m					Exercise	RPE	Work (s)	Rest (s)	Load (kg or R)	Reps or m	REST (s)	Load (kg or R)	Reps or m	Load (kg or R)	Reps or m
	1	Romanian deadlift (RDL)	≥7	60	30			180						1	Sumo squat	≥7	60	30			180
	2	Bike ergometer	≥7	60	30									2	Barbell wide grip bent over row	≥7	60	30
	3	Med ball sit up (overhead)	≥7	60	30									3	Bent single leg foot elevated bridge (10 es)	≥7	60	30
	4	Box step	≥7	60	30									4	DB neutral grip shoulder press	≥7	60	30
	5	Heel elevated goblet squat	≥7	60	30									5	Sumo squat	≥7	60	30
	6	Rower ergometer	≥7	60	30									6	Barbell wide grip bent over row	≥7	60	30
	7	Neutral grip chest press	≥7	60	30									7	Bent single leg foot elevated bridge (10 es)	≥7	60	30
	8	Shuttle run	≥7	60	30									8	DB neutral grip shoulder press	≥7	60	30
		DATE	WEEK 3 - FRIDAY - HIMT												DATE	WEEK 3 - FRIDAY (ISCT)
		HR monitor number:	Round 1						Round 2						HR monitor number:	Round 1						Round 2		Round 3
		Exercise	RPE	Work (s)	Rest (s)	Load (kg or R)	Reps or m	REST (s)	Load (kg or R)	Reps or m					Exercise	RPE	Work (s)	Rest (s)	Load (kg or R)	Reps or m	REST (s)	Load (kg or R)	Reps or m	Load (kg or R)	Reps or m
	1	Sumo squat	≥7	60	30			180						1	Bike ergometer	≥7	60	30			180
	2	Bike ergometer	≥7	60	30									2	Rower ergometer	≥7	60	30
	3	Barbell wide grip bent over row	≥7	60	30									3	Box step	≥7	60	30
	4	Box step	≥7	60	30									4	Skipping (rope)	≥7	60	30
	5	Single leg foot elevated bridge (10 es)	≥7	60	30									5	Bike ergometer	≥7	60	30
	6	Rower ergometer	≥7	60	30									6	Rower ergometer	≥7	60	30
	7	DB neutral grip shoulder press	≥7	60	30									7	Box step	≥7	60	30
	8	Skipping (rope)	≥7	60	30									8	Skipping (rope)	≥7	60	30
		WEEK 4 - BUILD													WEEK 4 - BUILD
		DATE	WEEK 4 - MONDAY - HIMT												DATE	WEEK 4 - MONDAY (ISCT)
		HR monitor number:	Round 1						Round 2						HR monitor number:	Round 1						Round 2		Round 3
		Exercise	RPE	Work (s)	Rest (s)	Load (kg or R)	Reps or m	REST (s)	Load (kg or R)	Reps or m					Exercise	RPE	Work (s)	Rest (s)	Load (kg or R)	Reps or m	REST (s)	Load (kg or R)	Reps or m	Load (kg or R)	Reps or m
	1	Romanian deadlift (RDL)	≥7	60	30			180						1	Romanian deadlift (RDL)	≥7	60	30			180
	2	Bike ergometer	≥7	60	30									2	Med ball sit up (overhead)	≥7	60	30
	3	Med ball sit up (overhead)	≥7	60	30									3	Heel elevated goblet squat	≥7	60	30
	4	Box step	≥7	60	30									4	Neutral grip chest press	≥7	60	30
	5	Heel elevated goblet squat	≥7	60	30									5	Romanian deadlift (RDL)	≥7	60	30
	6	Rower ergometer	≥7	60	30									6	Med ball sit up (overhead)	≥7	60	30
	7	Neutral grip chest press	≥7	60	30									7	Heel elevated goblet squat	≥7	60	30
	8	Skipping (rope)	≥7	60	30									8	Neutral grip chest press	≥7	60	30
		DATE	WEEK 4 - TUESDAY - HIMT												DATE	WEEK 4 - TUESDAY (ISCT)
		HR monitor number:	Round 1						Round 2						HR monitor number:	Round 1						Round 2		Round 3
		Exercise	RPE	Work (s)	Rest (s)	Load (kg or R)	Reps or m	REST (s)	Load (kg or R)	Reps or m					Exercise	RPE	Work (s)	Rest (s)	Load (kg or R)	Reps or m	REST (s)	Load (kg or R)	Reps or m	Load (kg or R)	Reps or m
	1	Sumo squat	≥7	60	30			180						1	Bike ergometer	≥7	60	30			180
	2	Bike ergometer	≥7	60	30									2	Box step	≥7	60	30
	3	Barbell wide grip bent over row	≥7	60	30									3	Rower ergometer	≥7	60	30
	4	Box step	≥7	60	30									4	Skipping (rope)	≥7	60	30
	5	Bent single leg foot elevated bridge (10 es)	≥7	60	30									5	Bike ergometer	≥7	60	30
	6	Rower ergometer	≥7	60	30									6	Box step	≥7	60	30
	7	DB neutral grip shoulder press	≥7	60	30									7	Rower ergometer	≥7	60	30
	8	Skipping (rope)	≥7	60	30									8	Skipping (rope)	≥7	60	30
		DATE	WEEK 4 - THURSDAY - HIMT												DATE	WEEK 4 - THURSDAY (ISCT)
		HR monitor number:	Round 1						Round 2						HR monitor number:	Round 1						Round 2		Round 3
		Exercise	RPE	Work (s)	Rest (s)	Load (kg or R)	Reps or m	REST (s)	Load (kg or R)	Reps or m					Exercise	RPE	Work (s)	Rest (s)	Load (kg or R)	Reps or m	REST (s)	Load (kg or R)	Reps or m	Load (kg or R)	Reps or m
	1	Romanian deadlift (RDL)	≥7	60	30			180						1	Sumo squat	≥7	60	30			180
	2	Bike ergometer	≥7	60	30									2	Barbell wide grip bent over row	≥7	60	30
	3	Med ball sit up (overhead)	≥7	60	30									3	Bent single leg foot elevated bridge (10 es)	≥7	60	30
	4	Box step	≥7	60	30									4	DB neutral grip shoulder press	≥7	60	30
	5	Heel elevated goblet squat	≥7	60	30									5	Sumo squat	≥7	60	30
	6	Rower ergometer	≥7	60	30									6	Barbell wide grip bent over row	≥7	60	30
	7	Neutral grip chest press	≥7	60	30									7	Bent single leg foot elevated bridge (10 es)	≥7	60	30
	8	Skipping (rope)	≥7	60	30									8	DB neutral grip shoulder press	≥7	60	30
		DATE	WEEK 4 - FRIDAY - HIMT												DATE	WEEK 4 - FRIDAY (ISCT)
		HR monitor number:	Round 1						Round 2						HR monitor number:	Round 1						Round 2		Round 3
		Exercise	RPE	Work (s)	Rest (s)	Load (kg or R)	Reps or m	REST (s)	Load (kg or R)	Reps or m					Exercise	RPE	Work (s)	Rest (s)	Load (kg or R)	Reps or m	REST (s)	Load (kg or R)	Reps or m	Load (kg or R)	Reps or m
	1	Sumo squat	≥7	60	30			180						1	Bike ergometer	≥7	60	30			180
	2	Bike ergometer	≥7	60	30									2	Box step	≥7	60	30
	3	Barbell wide grip bent over row	≥7	60	30									3	Rower ergometer	≥7	60	30
	4	Box step	≥7	60	30									4	Skipping (rope)	≥7	60	30
	5	Bent single leg foot elevated bridge (10 es)	≥7	60	30									5	Bike ergometer	≥7	60	30
	6	Rower ergometer	≥7	60	30									6	Box step	≥7	60	30
	7	DB neutral grip shoulder press	≥7	60	30									7	Rower ergometer	≥7	60	30
	8	Skipping (rope)	≥7	60	30									8	Skipping (rope)	≥7	60	30
		WEEK 5 - SPEED													WEEK 5 - SPEED
		DATE	WEEK 5 - MONDAY - HIMT												DATE	WEEK 5 - MONDAY (ISCT)
		HR monitor number:	Round 1						Round 2						HR monitor number:	Round 1						Round 2
		Exercise	RPE	Work (s)	Rest (s)	Load (kg or R)	Reps or m	REST (s)	Load (kg or R)	Reps or m					Exercise	RPE	Work (s)	Rest (s)	Load (kg or R)	Reps or m	REST (s)	Load (kg or R)	Reps or m
	1	B stance RDL (R)	≥7	30	15			180						1	B stance RDL (R)	≥7	30	15			180
		B stance RDL (L)	≥7	30	15										B stance RDL (L)	≥7	30	15
	2	Bike ergometer	≥7	30	15									2	Push up/ kneeling push up	≥7	30	15
		Bike ergometer	≥7	30	15										Push up/ kneeling push up	≥7	30	15
	3	Push up / kneeling push up	≥7	30	15									3	Static lunge (R)	≥7	30	15
		Push up / kneeling push up	≥7	30	15										Static lunge (R)	≥7	30	15
	4	Mountain climber	≥7	30	15									4	DB reverse fly	≥7	30	15
		Mountain climber	≥7	30	15										DB reverse fly	≥7	30	15
	5	Static lunge (R)	≥7	30	15									5	B stance RDL (R)	≥7	30	15
		Static lunge (L)	≥7	30	15										B stance RDL (L)	≥7	30	15
	6	Rower ergometer	≥7	30	15									6	Push up/ kneeling push up	≥7	30	15
		Rower ergometer	≥7	30	15										Push up/ kneeling push up	≥7	30	15
	7	DB reverse fly	≥7	30	15									7	Static lunge (R)	≥7	30	15
		DB reverse fly	≥7	30	15										Static lunge (L)	≥7	30	15
	8	Box step	≥7	30	15									8	DB reverse fly	≥7	30	15
		Box step	≥7	30	15										DB reverse fly	≥7	30	15
		DATE	WEEK 5 - TUESDAY - HIMT												DATE	WEEK 5 - TUESDAY (ISCT)
		HR monitor number:	Round 1						Round 2						HR monitor number:	Round 1						Round 2
		Exercise	RPE	Work (s)	Rest (s)	Load (kg or R)	Reps or m	REST (s)	Load (kg or R)	Reps or m					Exercise	RPE	Work (s)	Rest (s)	Load (kg or R)	Reps or m	REST (s)	Load (kg or R)	Reps or m
	1	Rear foot elevated split squat (R)	≥7	30	15			180						1	Bike ergometer	≥7	30	15			180
		Rear foot elevated split squat (L)	≥7	30	15										Bike ergometer	≥7	30	15
	2	Bike ergometer	≥7	30	15									2	Burpee (to hands only)	≥7	30	15
		Bike ergometer	≥7	30	15										Burpee (to hands only)	≥7	30	15
	3	Front to lateral raise	≥7	30	15									3	Rower ergometer	≥7	30	15
		Front to lateral raise	≥7	30	15										Rower ergometer	≥7	30	15
	4	Burpee (to hands only)	≥7	30	15									4	Skipping (rope)	≥7	30	15
		Burpee (to hands only)	≥7	30	15										Skipping (rope)	≥7	30	15
	5	Swiss ball bridge (bent knee)	≥7	30	15									5	Bike ergometer	≥7	30	15
		Swiss ball bridge (bent knee)	≥7	30	15										Bike ergometer	≥7	30	15
	6	Rower ergometer	≥7	30	15									6	Burpee (to hands only)	≥7	30	15
		Rower ergometer	≥7	30	15										Burpee (to hands only)	≥7	30	15
	7	Bench supported single arm row (R)	≥7	30	15									7	Rower ergometer	≥7	30	15
		Bench supported single arm row (L)	≥7	30	15										Rower ergometer	≥7	30	15
	8	Skipping (rope)	≥7	30	15									8	Skipping (rope)	≥7	30	15
		Skipping (rope)	≥7	30	15										Skipping (rope)	≥7	30	15
		DATE	WEEK 5 - THURSDAY - HIMT												DATE	WEEK 5 - THURSDAY (ISCT)
		HR monitor number:	Round 1						Round 2						HR monitor number:	Round 1						Round 2
		Exercise	RPE	Work (s)	Rest (s)	Load (kg or R)	Reps or m	REST (s)	Load (kg or R)	Reps or m					Exercise	RPE	Work (s)	Rest (s)	Load (kg or R)	Reps or m	REST (s)	Load (kg or R)	Reps or m
	1	B stance RDL (R)	≥7	30	15			180						1	Rear foot elevated split squat (R)	≥7	30	15			180
		B stance RDL (L)	≥7	30	15										Rear foot elevated split squat (L)	≥7	30	15
	2	Bike ergometer	≥7	30	15									2	Front to lateral raise	≥7	30	15
		Bike ergometer	≥7	30	15										Front to lateral raise	≥7	30	15
	3	Push up / kneeling push up	≥7	30	15									3	Swiss ball bridge	≥7	30	15
		Push up / kneeling push up	≥7	30	15										Swiss ball bridge	≥7	30	15
	4	Mountain climber	≥7	30	15									4	Bench supported single arm row (R)	≥7	30	15
		Mountain climber	≥7	30	15										Bench supported single arm row (L)	≥7	30	15
	5	Static lunge (R)	≥7	30	15									5	Rear foot elevated split squat (R)	≥7	30	15
		Static lunge (L)	≥7	30	15										Rear foot elevated split squat (L)	≥7	30	15
	6	Rower ergometer	≥7	30	15									6	Front to lateral raise	≥7	30	15
		Rower ergometer	≥7	30	15										Front to lateral raise	≥7	30	15
	7	DB reverse fly	≥7	30	15									7	Swiss ball bridge	≥7	30	15
		DB reverse fly	≥7	30	15										Swiss ball bridge	≥7	30	15
	8	Box step	≥7	30	15									8	Bench supported single arm row (R)	≥7	30	15
		Box step	≥7	30	15										Bench supported single arm row (L)	≥7	30	15
		DATE	WEEK 5 - FRIDAY - HIMT												DATE	WEEK 5 - FRIDAY (ISCT)
		HR monitor number:	Round 1						Round 2						HR monitor number:	Round 1						Round 2
		Exercise	RPE	Work (s)	Rest (s)	Load (kg or R)	Reps or m	REST (s)	Load (kg or R)	Reps or m					Exercise	RPE	Work (s)	Rest (s)	Load (kg or R)	Reps or m	REST (s)	Load (kg or R)	Reps or m
	1	Rear foot elevated split squat (R)	≥7	30	15			180						1	Bike ergometer	≥7	30	15			180
		Rear foot elevated split squat (L)	≥7	30	15										Bike ergometer	≥7	30	15
	2	Bike ergometer	≥7	30	15									2	Mountain Climber	≥7	30	15
		Bike ergometer	≥7	30	15										Mountain Climber	≥7	30	15
	3	Front to lateral raise	≥7	30	15									3	Rower ergometer	≥7	30	15
		Front to lateral raise	≥7	30	15										Rower ergometer	≥7	30	15
	4	Burpee (to hands only)	≥7	30	15									4	Box step	≥7	30	15
		Burpee (to hands only)	≥7	30	15										Box step	≥7	30	15
	5	Swiss ball bridge (bent knee)	≥7	30	15									5	Bike ergometer	≥7	30	15
		Swiss ball bridge (bent knee)	≥7	30	15										Bike ergometer	≥7	30	15
	6	Rower ergometer	≥7	30	15									6	Mountain Climber	≥7	30	15
		Rower ergometer	≥7	30	15										Mountain Climber	≥7	30	15
	7	Bench supported single arm row (R)	≥7	30	15									7	Rower ergometer	≥7	30	15
		Bench supported single arm row (L)	≥7	30	15										Rower ergometer	≥7	30	15
	8	Skipping (rope)	≥7	30	15									8	Box step	≥7	30	15
		Skipping (rope)	≥7	30	15										Box step	≥7	30	15
		WEEK 6 - SPEED													WEEK 6 - SPEED
		DATE	WEEK 6 - MONDAY - HIMT												DATE	WEEK 6 - MONDAY (ISCT)
		HR monitor number:	Round 1						Round 2						HR monitor number:	Round 1						Round 2
		Exercise	RPE	Work (s)	Rest (s)	Load (kg or R)	Reps or m	REST (s)	Load (kg or R)	Reps or m					Exercise	RPE	Work (s)	Rest (s)	Load (kg or R)	Reps or m	REST (s)	Load (kg or R)	Reps or m
	1	B stance romanian deadlift (R)	≥7	30	15			180						1	B stance romanian deadlift (R)	≥7	30	15			180
		B stance romanian deadlift (L)	≥7	30	15										B stance romanian deadlift (L)	≥7	30	15
	2	Bike ergometer	≥7	30	15									2	Push up/ kneeling push up	≥7	30	15
		Bike ergometer	≥7	30	15										Push up/ kneeling push up	≥7	30	15
	3	Push up / kneeling push up	≥7	30	15									3	Static lunge (R)	≥7	30	15
		Push up / kneeling push up	≥7	30	15										Static lunge (L)	≥7	30	15
	4	Mountain climber	≥7	30	15									4	DB reverse fly	≥7	30	15
		Mountain climber	≥7	30	15										DB reverse fly	≥7	30	15
	5	Static lunge (R)	≥7	30	15									5	B stance romanian deadlift (R)	≥7	30	15
		Static lunge (L)	≥7	30	15										B stance romanian deadlift (L)	≥7	30	15
	6	Rower ergometer	≥7	30	15									6	Push up/ kneeling push up	≥7	30	15
		Rower ergometer	≥7	30	15										Push up/ kneeling push up	≥7	30	15
	7	DB reverse fly	≥7	30	15									7	Static lunge (R)	≥7	30	15
		DB reverse fly	≥7	30	15										Static lunge (L)	≥7	30	15
	8	Aerobic Stepper	≥7	30	15									8	DB reverse fly	≥7	30	15
		Aerobic Stepper	≥7	30	15										DB reverse fly	≥7	30	15
		DATE	WEEK 6 - TUESDAY - HIMT												DATE	WEEK 6 - TUESDAY (ISCT)
		HR monitor number:	Round 1						Round 2						HR monitor number:	Round 1						Round 2
		Exercise	RPE	Work (s)	Rest (s)	Load (kg or R)	Reps or m	REST (s)	Load (kg or R)	Reps or m					Exercise	RPE	Work (s)	Rest (s)	Load (kg or R)	Reps or m	REST (s)	Load (kg or R)	Reps or m
	1	Rear foot evelavted split squat (R)	≥7	30	15			180						1	Bike ergometer	≥7	30	15			180
		Rear foot elevated split squat (L)	≥7	30	15										Bike ergometer	≥7	30	15
	2	Bike ergometer	≥7	30	15									2	Burpee (to hands only)	≥7	30	15
		Bike ergometer	≥7	30	15										Burpee (to hands only)	≥7	30	15
	3	Front to lateral raise	≥7	30	15									3	Rower ergometer	≥7	30	15
		Front to lateral raise	≥7	30	15										Rower ergometer	≥7	30	15
	4	Burpee (to hands only)	≥7	30	15									4	Aerobic Stepper	≥7	30	15
		Burpee (to hands only)	≥7	30	15										Aerobic Stepper	≥7	30	15
	5	Swiss ball bridge	≥7	30	15									5	Bike ergometer	≥7	30	15
		Swiss ball bridge	≥7	30	15										Bike ergometer	≥7	30	15
	6	Rower ergometer	≥7	30	15									6	Burpee (to hands only)	≥7	30	15
		Rower ergometer	≥7	30	15										Burpee (to hands only)	≥7	30	15
	7	Bench supported single arm row (R)	≥7	30	15									7	Rower ergometer	≥7	30	15
		Bench supported single arm row (L)	≥7	30	15										Rower ergometer	≥7	30	15
	8	Aerobic Stepper	≥7	30	15									8	Aerobic Stepper	≥7	30	15
		Aerobic Stepper	≥7	30	15										Aerobic Stepper	≥7	30	15
		DATE	WEEK 6 - THURSDAY - HIMT												DATE	WEEK 6 - THURSDAY (ISCT)
		HR monitor number:	Round 1						Round 2						HR monitor number:	Round 1						Round 2
		Exercise	RPE	Work (s)	Rest (s)	Load (kg or R)	Reps or m	REST (s)	Load (kg or R)	Reps or m					Exercise	RPE	Work (s)	Rest (s)	Load (kg or R)	Reps or m	REST (s)	Load (kg or R)	Reps or m
	1	B stance romanian deadlift (R)	≥7	30	15			180						1	Rear foot evelavted split squat (R)	≥7	30	15			180
		B stance romanian deadlift (L)	≥7	30	15										Rear foot elevated split squat (L)	≥7	30	15
	2	Bike ergometer	≥7	30	15									2	Front to lateral raise	≥7	30	15
		Bike ergometer	≥7	30	15										Front to lateral raise	≥7	30	15
	3	Push up / kneeling push up	≥7	30	15									3	Swiss ball bridge	≥7	30	15
		Push up / kneeling push up	≥7	30	15										Swiss ball bridge	≥7	30	15
	4	Mountain climber	≥7	30	15									4	Bench supported single arm row (R)	≥7	30	15
		Mountain climber	≥7	30	15										Bench supported single arm row (L)	≥7	30	15
	5	Static lunge (R)	≥7	30	15									5	Rear foot elevated split squat (R)	≥7	30	15
		Static lunge (L)	≥7	30	15										Rear foot elevated split squat (L)	≥7	30	15
	6	Rower ergometer	≥7	30	15									6	Front to lateral raise	≥7	30	15
		Rower ergometer	≥7	30	15										Front to lateral raise	≥7	30	15
	7	DB reverse fly	≥7	30	15									7	Swiss ball bridge	≥7	30	15
		DB reverse fly	≥7	30	15										Swiss ball bridge	≥7	30	15
	8	Aerobic Stepper	≥7	30	15									8	Bench supported single arm row (R)	≥7	30	15
		Aerobic Stepper	≥7	30	15										Bench supported single arm row (L)	≥7	30	15
		DATE	WEEK 6 - FRIDAY - HIMT												DATE	WEEK 6 - FRIDAY (ISCT)
		HR monitor number:	Round 1						Round 2						HR monitor number:	Round 1						Round 2
		Exercise	RPE	Work (s)	Rest (s)	Load (kg or R)	Reps or m	REST (s)	Load (kg or R)	Reps or m					Exercise	RPE	Work (s)	Rest (s)	Load (kg or R)	Reps or m	REST (s)	Load (kg or R)	Reps or m
	1	Rear foot evelavted split squat (R)	≥7	30	15			180						1	Bike ergometer	≥7	30	15			180
		Rear foot elevated split squat (L)	≥7	30	15										Bike ergometer	≥7	30	15
	2	Bike ergometer	≥7	30	15									2	Mountain Climber	≥7	30	15
		Bike ergometer	≥7	30	15										Mountain Climber	≥7	30	15
	3	Front to lateral raise	≥7	30	15									3	Rower ergometer	≥7	30	15
		Front to lateral raise	≥7	30	15										Rower ergometer	≥7	30	15
	4	Burpee (to hands only)	≥7	30	15									4	Aerobic Stepper	≥7	30	15
		Burpee (to hands only)	≥7	30	15										Aerobic Stepper	≥7	30	15
	5	Swiss ball bridge	≥7	30	15									5	Bike ergometer	≥7	30	15
		Swiss ball bridge	≥7	30	15										Bike ergometer	≥7	30	15
	6	Rower ergometer	≥7	30	15									6	Mountain Climber	≥7	30	15
		Rower ergometer	≥7	30	15										Mountain Climber	≥7	30	15
	7	Bench supported single arm row (R)	≥7	30	15									7	Rower ergometer	≥7	30	15
		Bench supported single arm row (L)	≥7	30	15										Rower ergometer	≥7	30	15
	8	Aerobic Stepper	≥7	30	15									8	Aerobic Stepper	≥7	30	15
		Aerobic Stepper	≥7	30	15										Aerobic Stepper	≥7	30	15
		WEEK 7 - SEND													WEEK 7 - SEND
		DATE	WEEK 7 - MONDAY - HIMT												DATE	WEEK 7 - MONDAY (ISCT)
		HR monitor number:	Round 1						Round 2		Round 3				HR monitor number:	Round 1						Round 2		Round 3
		Exercise	RPE	Work (s)	Rest (s)	Load (kg or R)	Reps or m	REST (s)	Load (kg or R)	Reps or m	Load (kg or R)	Reps or m			Exercise	RPE	Work (s)	Rest (s)	Load (kg or R)	Reps or m	REST (s)	Load (kg or R)	Reps or m	Load (kg or R)	Reps or m
	1	Romanian deadlift (RDL)	≥7	45	15			180						1	Romanian deadlift (RDL)	≥7	45	15			180
	2	Bike ergometer	≥7	45	15									2	Pull over	≥7	45	15
	3	Pull over	≥7	45	15									3	Goblet squat	≥7	45	15
	4	Aerobic Stepper	≥7	45	15									4	Flat chest press (wide grip)	≥7	45	15
	5	Goblet squat	≥7	45	15									5	Romanian deadlift (RDL)	≥7	45	15
	6	Rower ergometer	≥7	45	15									6	Pull over	≥7	45	15
	7	Flat chest press (wide grip)	≥7	45	15									7	Goblet squat	≥7	45	15
	8	Broad jump + shuffle back	≥7	45	15									8	Flat chest press (wide grip)	≥7	45	15
		DATE	WEEK 7 - TUESDAY - HIMT												DATE	WEEK 7 - TUESDAY (ISCT)
		HR monitor number:	Round 1						Round 2		Round 3				HR monitor number:	Round 1						Round 2		Round 3
		Exercise	RPE	Work (s)	Rest (s)	Load (kg or R)	Reps or m	REST (s)	Load (kg or R)	Reps or m	Load (kg or R)	Reps or m			Exercise	RPE	Work (s)	Rest (s)	Load (kg or R)	Reps or m	REST (s)	Load (kg or R)	Reps or m	Load (kg or R)	Reps or m
	1	Reverse lunge (alternate legs)	≥7	45	15			180						1	Bike ergometer	≥7	45	15			180
	2	Bike ergometer	≥7	45	15									2	Aerobic Stepper	≥7	45	15
	3	SA bent over row (alternate arms)	≥7	45	15									3	Rower ergometer	≥7	45	15
	4	Aerobic Stepper	≥7	45	15									4	Broad jump + shuffle back	≥7	45	15
	5	Swiss ball hamstring curl	≥7	45	15									5	Bike ergometer	≥7	45	15
	6	Rower ergometer	≥7	45	15									6	Aerobic Stepper	≥7	45	15
	7	DB shoulder press (wide grip)	≥7	45	15									7	Rower ergometer	≥7	45	15
	8	Shuttle run (fwd)	≥7	45	15									8	Broad jump + shuffle back	≥7	45	15
		DATE	WEEK 7 - THURSDAY - HIMT												DATE	WEEK 7 - THURSDAY (ISCT)
		HR monitor number:	Round 1						Round 2		Round 3				HR monitor number:	Round 1						Round 2		Round 3
		Exercise	RPE	Work (s)	Rest (s)	Load (kg or R)	Reps or m	REST (s)	Load (kg or R)	Reps or m	Load (kg or R)	Reps or m			Exercise	RPE	Work (s)	Rest (s)	Load (kg or R)	Reps or m	REST (s)	Load (kg or R)	Reps or m	Load (kg or R)	Reps or m
	1	Romanian deadlift (RDL)	≥7	45	15			180						1	Reverse lunge (alternate legs)	≥7	45	15			180
	2	Bike ergometer	≥7	45	15									2	SA bent over row (alternate arms)	≥7	45	15
	3	Pull over	≥7	45	15									3	Swiss ball hamstring curl	≥7	45	15
	4	Aerobic Stepper	≥7	45	15									4	DB shoulder press (wide grip)	≥7	45	15
	5	Goblet squat	≥7	45	15									5	Reverse lunge (alternate legs)	≥7	45	15
	6	Rower ergometer	≥7	45	15									6	SA bent over row (alternate arms)	≥7	45	15
	7	Flat chest press (wide grip)	≥7	45	15									7	Swiss ball hamstring curl	≥7	45	15
	8	Broad jump + shuffle back	≥7	45	15									8	DB shoulder press (wide grip)	≥7	45	15
		DATE	WEEK 7 - FRIDAY - HIMT												DATE	WEEK 7 - FRIDAY (ISCT)
		HR monitor number:	Round 1						Round 2		Round 3				HR monitor number:	Round 1						Round 2		Round 3
		Exercise	RPE	Work (s)	Rest (s)	Load (kg or R)	Reps or m	REST (s)	Load (kg or R)	Reps or m	Load (kg or R)	Reps or m			Exercise	RPE	Work (s)	Rest (s)	Load (kg or R)	Reps or m	REST (s)	Load (kg or R)	Reps or m	Load (kg or R)	Reps or m
	1	Reverse lunge (alternate legs)	≥7	45	15			180						1	Bike ergometer	≥7	45	15			180
	2	Bike ergometer	≥7	45	15									2	Aerobic Stepper	≥7	45	15
	3	SA bent over row (alternate arms)	≥7	45	15									3	Rower ergometer	≥7	45	15
	4	Aerobic Stepper	≥7	45	15									4	Shuttle run (fwd)	≥7	45	15
	5	Swiss ball hamstring curl	≥7	45	15									5	Bike ergometer	≥7	45	15
	6	Rower ergometer	≥7	45	15									6	Aerobic Stepper	≥7	45	15
	7	DB shoulder press (wide grip)	≥7	45	15									7	Rower ergometer	≥7	45	15
	8	Shuttle run (fwd)	≥7	45	15									8	Shuttle run (fwd)	≥7	45	15
	Legend
	HIMT		High-Intensity Multimodal Training
	ISCT		Inter-Session Concurrent Training
	RPE		Rating of Perceivex Exertion
	s		seconds
	kg		kilograms
	R		resistance
	Reps		repetitions
	m		metres

## Sheet: Familiarisation Sessions
		DATE	HIMT
			Round 1						Round 2		Round 3
		Exercise	RPE	Work (s)	Rest (s)	Load (kg or R)	Reps or m	REST	Load (kg or R)	Reps or m	Load (kg or R)	Reps or m
	1	Romanian deadlift	≥7	40	20			180
	2	Bike ergometer	≥7	40	20
	3	Barbell bent over row (underhand)	≥7	40	20
	4	Aerobic Stepper	≥7	40	20
	5	Goblet Squat	≥7	40	20
	6	Rower ergometer	≥7	40	20
	7	Flat chest press	≥7	40	20
	8	Shuttle run	≥7	40	20
		DATE	RESISTANCE TRAINING
			Round 1						Round 2		Round 3
		Exercise	RPE	Work (s)	Rest (s)	Load (kg or R)	Reps or m	REST	Load (kg or R)	Reps or m	Load (kg or R)	Reps or m
	1	Romanian Deadlift	≥7	40	20			180
	2	Barbell bent over row (underhand)	≥7	40	20
	3	Goblet Squat	≥7	40	20
	4	Flat chest press	≥7	40	20
	5	Romanian Deadlift	≥7	40	20
	6	Barbell bent over row (underhand)	≥7	40	20
	7	Goblet Squat	≥7	40	20
	8	Flat chest press	≥7	40	20
		DATE	AEROBIC TRAINING
			Round 1						Round 2		Round 3
		Exercise	RPE	Work (s)	Rest (s)	Load (kg or R)	Reps or m	REST	Load (kg or R)	Reps or m	Load (kg or R)	Reps or m
	1	Bike ergometer	≥7	40	20			180
	2	Rower ergometer	≥7	40	20
	3	Aerobic Stepper	≥7	40	20
	4	Shuttle run	≥7	40	20
	5	Bike ergometer	≥7	40	20
	6	Rower ergometer	≥7	40	20
	7	Aerobic Stepper	≥7	40	20
	8	Shuttle run	≥7	40	20
